# Supplementary material for: Chemical Structure Representation Standardization Is Needed to Generalize Metabolite-Pathway Involvement Prediction Across KEGG, Reactome, and MetaCyc Knowledgebases
Source: Metabolites. 2026 May 26;16(6):357. doi: 10.3390/metabo16060357 (PMC13302955; doi:10.3390/metabo16060357)
Supplement: Supplementary file 1 [file metabolites-16-00357-s001.zip]

Archive with 1 entries (1 files):
- metabolites-4311816-supplementary.pdf
